# Supplementary material for: Circulating dipeptidyl peptidase 3 and outcomes in acute heart failure: an analysis of the STRONG-HF and CORTAHF studies
Source: ESC Heart Fail. 2026 Mar 16;13(3):xvag076. doi: 10.1093/eschf/xvag076 (PMC13187924; doi:10.1093/eschf/xvag076)
Supplement: xvag076_Supplementary_Data [file xvag076_supplementary_data.zip]

Archive with 3 entries (3 files):
- Suppl Figure 1.jpg
- Suppl Figure 2.jpg
- Supplementary Material.docx
